# Supplementary material for: FISH-Based Analysis of Clonally Derived CHO Cell Populations Reveals High Probability for Transgene Integration in a Terminal Region of Chromosome 1 (1q13)
Source: PLoS One. 2016 Sep 29;11(9):e0163893. doi: 10.1371/journal.pone.0163893 (PMC5042417; doi:10.1371/journal.pone.0163893)
Supplement: S1 Table — (ZIP) [file pone.0163893.s002.zip]

Archive with 2 entries (1 files):
- S1 Table/
- S1 Table/S1 Table.docx
